# Supplementary material for: Metatranscriptomics uncovers diet-driven structural, ecological, and functional adaptations in the rumen microbiome linked to feed efficiency
Source: ISME Commun. 2026 Jan 3;6(1):ycaf251. doi: 10.1093/ismeco/ycaf251 (PMC12855155; doi:10.1093/ismeco/ycaf251)
Supplement: ycaf251_Supplemental_Files [file ycaf251_supplemental_files.zip]

Archive with 6 entries (6 files):
- Fig. S4.pdf
- Table S1.docx
- Table S2.xlsx
- Fig. S1.pdf
- Fig. S2.pdf
- Fig. S3.pdf
