# Supplementary material for: Metatranscriptomics uncovers diet-driven structural, ecological, and functional adaptations in the rumen microbiome linked to feed efficiency
Source: ISME Commun. 2026 Jan 3;6(1):ycaf251. doi: 10.1093/ismeco/ycaf251 (PMC12855155; doi:10.1093/ismeco/ycaf251)
Supplement: ycaf251_Supplemental_Files [file ycaf251_supplemental_files.zip › Table S2.xlsx]

## Sheet: Sheet1
Table S2. Assembly results of metatranscriptomic data from 120 rumen fluid samples of purebred Angus bulls
#Sample_ID	Data production				Assembly correction					Gene prediction
	# of raw reads	Raw data (bp)	# of high-quality mRNA reads	High-quality mRNA data (bp)	# of contigs	Total length (bp)	% GC content	Contig N50 (bp)	Contig N90 (bp)	# of ORFs	Total length (bp)
126_D1	50295958	5029595800	2297032	225606832	19010	5067758	43.88	270	208	17425	4389402
126_D2	26381152	2638115200	1241048	120912525	16375	4523163	49.17	268	212	15696	3901287
126_D3	32367864	3236786400	1636682	158699620	26620	7305643	50.54	270	210	24621	6277566
126_D4	29721810	2972181000	2156812	209831777	35292	9672480	49.48	267	211	34168	8562933
13Z_D1	55729636	5572963600	3081078	301910449	67919	20655629	50.63	293	214	67890	19005342
13Z_D2	39541476	3954147600	2106440	205133434	50220	14692298	51.34	284	214	50175	13517493
13Z_D3	44209382	4420938200	2038308	198351035	13324	3947725	39.17	292	212	12413	3446655
13Z_D4	39207242	3920724200	1646038	159875255	17374	4850934	48.48	273	211	16266	4119312
157_D1	49485938	4948593800	2119462	206315612	20660	5636824	50.1	268	210	19242	4815252
157_D2	28954974	2895497400	1219534	119230450	6813	1718306	45.35	257	207	5965	1353885
157_D3	32454866	3245486600	1621254	157053345	27775	7856516	50.61	276	212	26359	6878880
157_D4	29139858	2913985800	1539748	150150954	12116	3231618	43	266	209	11300	2759286
162Z_D1	91954874	9195487400	4346742	427357342	57847	18130091	49.37	301	214	57938	16600488
162Z_D2	41120588	4112058800	1948432	190921935	14673	4539077	39.91	302	214	14299	4132563
162Z_D3	41346048	4134604800	1741944	169755185	10091	2859343	40.58	277	210	9337	2463999
162Z_D4	33968408	3396840800	1617108	157505091	14708	4165147	43.6	278	211	13934	3641940
17Z_D1	56822324	5682232400	2928234	287749396	32937	9369588	47.07	276	212	31737	8252976
17Z_D2	27468492	2746849200	1278102	124671072	12416	3504988	45.57	275	211	11605	2903937
17Z_D3	36665550	3666555000	2096240	203334169	32742	9077594	49.36	270	211	30862	7755771
17Z_D4	44735312	4473531200	2203008	214037328	25390	6833884	47.72	267	210	23815	5817843
184Z_D1	56884018	5688401800	2468922	242993276	14996	4310593	35.64	289	210	14047	3864639
184Z_D2	37916490	3791649000	2277876	221779423	44322	14792074	50.14	318	216	45018	13565097
184Z_D3	29990250	2999025000	1618222	156986461	26848	8749062	49.27	312	215	26363	7764129
184Z_D4	38523902	3852390200	2076552	202404184	21949	5945599	46.67	266	210	20706	5127387
1Z_D1	51029566	5102956600	2136604	208731876	34605	11012461	50.61	304	215	34245	9931356
1Z_D2	36287516	3628751600	1860550	180680346	45029	12956366	51.55	280	213	44704	11955945
1Z_D3	43469594	4346959400	2025786	197060619	18932	5287777	45.47	274	211	17830	4618245
1Z_D4	37757060	3775706000	2130284	208075441	20592	5959742	42.31	280	212	19941	5337198
2094Z_D1	46735392	4673539200	2945726	286527649	54572	14643837	51.01	267	210	52369	13023009
2094Z_D2	44815966	4481596600	1997168	194875071	16644	4595629	44.85	274	210	15489	3948114
2094Z_D3	45455410	4545541000	2292950	222854687	26909	7623272	48.3	277	212	25484	6525861
2094Z_D4	31753308	3175330800	1360170	131967892	12427	3163240	47.76	256	207	11070	2507073
20LZ_D1	54191752	5419175200	2749892	266199701	49179	13763131	51.32	274	211	47049	12268086
20LZ_D2	38928604	3892860400	1223466	118845167	9861	2529550	49.59	261	207	8775	2044947
20LZ_D3	35055234	3505523400	1791142	174257397	21810	6153200	48.21	275	211	20412	5250972
20LZ_D4	32439994	3243999400	1713446	166770898	19550	5370106	46.41	269	211	18610	4633167
29Z_D1	47115208	4711520800	2329904	229517953	14366	4171312	38.57	291	211	13549	3763221
29Z_D2	42376210	4237621000	2011198	195845442	18996	5079618	47.25	266	209	17840	4338741
29Z_D3	30308126	3030812600	1506446	146935738	9520	2591929	42.19	271	210	8695	2172849
29Z_D4	38242322	3824232200	1597572	155194663	15444	4121568	48.39	266	209	14040	3369048
2Z_D1	44556836	4455683600	2495334	243475309	22577	6677139	43.94	286	212	21755	5873943
2Z_D2	38689848	3868984800	2034900	198633163	26912	7540539	48.38	272	212	26152	6669297
2Z_D3	41179626	4117962600	1988470	193428576	21825	6018637	47.91	270	211	20452	5090979
2Z_D4	36411224	3641122400	1908870	185689563	21359	5811705	47.68	268	210	20213	4938924
60Z_D1	37334996	3733499600	2045838	198811565	42206	12794117	50.45	291	214	41685	11577948
60Z_D2	44377144	4437714400	2067848	201829285	21552	6212168	45.22	280	212	20869	5520942
60Z_D3	37078888	3707888800	1501992	145268985	23965	6725971	51.11	274	211	22404	5787921
60Z_D4	28507400	2850740000	1454016	140802972	28709	8040156	50.55	272	212	27846	7183266
77_D1	48316672	4831667200	2505328	245490456	34758	9895370	48.91	275	212	34086	8877678
77_D2	64990292	6499029200	3460278	336452477	68226	18860512	50.29	273	211	66669	17080773
77_D3	37823346	3782334600	1866766	181729653	18506	4951981	48.29	263	210	17380	4236063
77_D4	37492334	3749233400	2145386	208215125	38922	11106023	50.48	278	212	37817	9942063
8Z_D1	50220210	5022021000	2811056	277147850	24184	6742964	43.82	277	211	23098	5905887
8Z_D2	27648156	2764815600	1426074	139252995	18332	5230129	47.36	273	212	17917	4594047
8Z_D3	33099070	3309907000	1647434	159769630	25208	6958056	49.9	270	211	23690	5974485
8Z_D4	47962854	4796285400	2718746	264773376	37014	10854459	45.71	282	213	36440	9593691
91Z_D1	49466074	4946607400	1952766	191691999	12996	3499941	43.38	270	209	11913	2972643
91Z_D2	59277650	5927765000	2337540	227213528	19640	5171689	45.65	265	209	17824	4320948
91Z_D3	51314758	5131475800	2768130	268704879	33955	10217078	49.57	291	212	32536	8890338
91Z_D4	51003028	5100302800	1928574	187075580	16416	4192255	47.98	260	207	14389	3367119
B1_1	65862096	6586209600	2768944	276103596	6758	1784995	46.4	267	207	5874	1378755
B1_10	78270264	7827026400	3661669	312026207	40696	13993045	46.58	323	218	42578	12846846
B1_11	85435030	8543503000	3629636	362101072	15052	4232441	40.05	283	210	14245	3727797
B1_12	74001694	7400169400	3142486	313655151	13074	3952740	43.32	296	213	12741	3483147
B1_13	71703758	7170375800	3587814	358124829	11362	3372139	36.66	300	211	10823	3050226
B1_14	79981488	7998148800	4015434	400811635	17681	5385506	41.27	303	213	16990	4758594
B1_15	54984320	5498432000	2295912	223768084	27206	7349439	53.14	270	209	25070	6312705
B1_2	87417130	8741713000	3854944	384613386	28796	8650033	47.25	291	212	27738	7486083
B1_3	56964862	5696486200	2595984	259043458	18892	5559511	41.39	286	213	18449	4976436
B1_4	75218460	7521846000	3600584	359292230	29489	9363599	41.73	310	216	29542	8593026
B1_5	56984854	5698485400	2982008	297490464	33901	10380881	44.42	296	214	33187	9216870
B1_6	71326084	7132608400	3622580	361346562	33815	10474726	44.85	303	214	33015	9250113
B1_7	80256210	8025621000	2957954	294913528	23258	6721069	51.98	283	212	21952	5808804
B1_8	74353084	7435308400	3094914	308464797	45812	14140856	52.91	299	214	44834	12866991
B1_9	65749082	6574908200	3398393	326576757	22531	6655578	37.16	289	213	22252	6209148
B2_1	78858870	7885887000	3374218	336737024	10300	2988019	39.34	295	210	9696	2627802
B2_10	63559060	6355906000	3872398	385560535	58129	17146763	49.06	289	213	56790	15351408
B2_11	73143100	7314310000	3512588	350515300	18232	4969022	43.2	273	209	16853	4184520
B2_12	63762028	6376202800	3019662	301107284	33102	9680499	45.59	284	213	32069	8485311
B2_13	74986146	7498614600	4434996	442634341	37227	10755135	44.29	283	212	36085	9526191
B2_14	75968242	7596824200	3664346	365651443	13238	3728274	38.72	284	210	12301	3222798
B2_15	78002910	7800291000	3649886	364222372	15489	4380876	38.95	283	210	14699	3852915
B2_2	72973950	7297395000	3549309	310155096	30768	9873451	42.2	306	216	31248	9122142
B2_3	62472022	6247202200	3002514	299316283	26215	7819339	41.01	292	212	25426	6994350
B2_4	95978006	9597800600	4018414	400683493	27470	8766794	47.29	309	215	27062	7764399
B2_5	81204352	8120435200	4069620	405976363	33389	9534986	44.08	282	211	31742	8354085
B2_6	75008582	7500858200	3697184	368767974	23528	6933801	43.37	290	212	22639	6080241
B2_7	74530944	7453094400	3272906	326473493	8292	2411300	37.45	299	210	7701	2107770
B2_8	76523032	7652303200	3949552	393976421	43729	12817795	52.18	285	213	42285	11517312
B2_9	63560112	6356011200	3613122	353520117	18135	4979257	40.7	276	209	16858	4283439
E1_1	69945224	6994522400	3266490	324945549	15609	4663182	47.47	296	212	14658	3975753
E1_10	68278078	6827807800	3511622	350411880	30088	9675475	45.64	308	215	29713	8664888
E1_11	76771024	7677102400	4000060	399084717	29678	8948756	41.71	297	213	28631	7961880
E1_12	54824438	5482443800	3208600	320101674	37845	12082201	50.22	302	215	38212	10826544
E1_13	88039682	8803968200	4059946	405269747	9383	2613736	40.88	285	208	8399	2157663
E1_14	59112264	5911226400	2424844	241864981	13873	4277060	39.91	303	213	13175	3733707
E1_15	68163926	6816392600	3219291	261266428	17741	5246056	36.24	297	212	17421	4878720
E1_2	65514788	6551478800	2848916	284202789	16534	4769793	47.92	283	211	15565	4037211
E1_3	70303206	7030320600	3426292	341856181	32267	9923462	46.29	299	214	31729	8892051
E1_4	79200840	7920084000	3589626	358043920	29340	10056862	50.09	334	216	28887	8807472
E1_5	62455576	6245557600	3231814	322507478	34032	11007308	48.87	305	214	33760	9810108
E1_6	71729322	7172932200	3107166	309946253	20333	5657501	51.33	277	210	19060	4810020
E1_7	79807092	7980709200	3831364	382416546	23704	7310392	42.65	303	213	23118	6441414
E1_8	87383538	8738353800	5336974	532591863	60440	20493661	44.87	326	216	61461	18784224
E1_9	85523012	8552301200	4101978	409238048	21038	6142662	49.07	287	211	19785	5245059
E2_1	73724124	7372412400	4064010	405384387	56164	18593258	47.7	317	217	57267	16932426
E2_10	80168534	8016853400	4115586	410717076	25787	7859859	45.71	297	213	24681	6816378
E2_11	74490802	7449080200	3568184	356071069	5755	1651083	48.45	280	211	5305	1328988
E2_12	67851092	6785109200	3616006	360767113	40204	13413072	46.29	324	218	41387	12205062
E2_13	84023676	8402367600	5012774	500349296	41159	12960926	45.34	307	214	40843	11411706
E2_14	77516928	7751692800	4539078	453167065	23733	7908192	39.22	327	217	23869	7230285
E2_15	81344104	8134410400	4687690	467617181	19958	6133492	42.97	301	214	19349	5485689
E2_2	86244642	8624464200	4907638	489607709	41383	13213114	45.04	309	215	41080	11800245
E2_3	79434816	7943481600	4344422	433369912	33636	11097961	46.25	318	217	34190	10000488
E2_4	64587658	6458765800	2867422	286081302	16312	5575868	46.75	336	219	16595	4995570
E2_5	78829550	7882955000	4103712	409579161	20293	5994084	40.68	294	212	19461	5324910
E2_6	72573154	7257315400	4401986	439325423	42958	12977180	45.57	293	214	42699	11644224
E2_7	76133084	7613308400	4173588	416620031	25208	7720297	38.67	299	214	24931	7067265
E2_8	69924870	6992487000	4031624	402330221	33088	11415019	45.24	335	217	33598	10195632
E2_9	74197182	7419718200	4185512	417690013	46394	14735029	46.18	308	215	46209	13062756
